# Supplementary material for: Convergence of the turkey gut microbiota following cohabitation under commercial settings
Source: J Anim Sci Biotechnol. 2021 May 5;12:59. doi: 10.1186/s40104-021-00580-4 (PMC8097982; doi:10.1186/s40104-021-00580-4)
Supplement: Supplementary file 2 — Additional file 2. Supplementary Tables S1-S4. [file 40104_2021_580_MOESM2_ESM.xlsx]

## Sheet: Table S1
Table S1. Summary of metadata and sequencing statistics by sample
Sample Name	BioSample Accession	SRA Run Accession	System	Collection Day	Paired Sequencing Read Counts			Included in Downstream Analyses?
					Raw	Post-Quality Filtering	Post-ASV Table Filtering
WPC2FD01B04C	SAMN15928333	SRR12538273	Pen	D01	41805	24784	24784	Yes
WPC2FD01B07C	SAMN15928335	SRR12538122	Pen	D01	33405	20995	20992	Yes
WPC2FD04B02C	SAMN15928337	SRR12538100	Pen	D04	71365	43275	43268	Yes
WPC2FD04B03C	SAMN15928338	SRR12538089	Pen	D04	29781	16681	16673	Yes
WPC2FD04B04C	SAMN15928339	SRR12538078	Pen	D04	41080	24023	24009	Yes
WPC2FD04B06C	SAMN15928342	SRR12538272	Pen	D04	64404	41103	41054	Yes
WPC2FD04B07C	SAMN15928343	SRR12538261	Pen	D04	21306	12125	12121	Yes
WPC2FD04B08C	SAMN15928345	SRR12538239	Pen	D04	18793	11402	11402	Yes
WPC2FD04B10C	SAMN15928348	SRR12538206	Pen	D04	57181	34056	34056	Yes
WPC2FD08B01C	SAMN15928350	SRR12538184	Pen	D08	24362	14659	14659	Yes
WPC2FD08B02C	SAMN15928352	SRR12538161	Pen	D08	34280	17838	17838	Yes
WPC2FD08B03C	SAMN15928353	SRR12538150	Pen	D08	65025	39656	39604	Yes
WPC2FD08B04C	SAMN15928354	SRR12538139	Pen	D08	67113	41377	41328	Yes
WPC2FD08B06C	SAMN15928357	SRR12538127	Pen	D08	51115	30873	30650	Yes
WPC2FD08B07C	SAMN15928359	SRR12538125	Pen	D08	56708	34391	34346	Yes
WPC2FD08B08C	SAMN15928360	SRR12538124	Pen	D08	45626	27898	27898	Yes
WPC2FD08B09C	SAMN15928361	SRR12538123	Pen	D08	36428	26208	26208	Yes
WPC2FD08B10C	SAMN15928363	SRR12538120	Pen	D08	71696	43477	43376	Yes
WPC2FD10B01C	SAMN15928364	SRR12538119	Pen	D10	56823	31422	31413	Yes
WPC2FD10B02C	SAMN15928365	SRR12538118	Pen	D10	61065	39082	39051	Yes
WPC2FD10B03C	SAMN15928366	SRR12538117	Pen	D10	57266	33595	33572	Yes
WPC2FD10B04C	SAMN15928367	SRR12538116	Pen	D10	74552	48321	48307	Yes
WPC2FD10B05C	SAMN15928368	SRR12538115	Pen	D10	45388	31321	31316	Yes
WPC2FD10B06C	SAMN15928369	SRR12538114	Pen	D10	85387	56227	56200	Yes
WPC2FD10B07C	SAMN15928371	SRR12538112	Pen	D10	87016	58201	58063	Yes
WPC2FD10B08C	SAMN15928372	SRR12538110	Pen	D10	94054	63038	62973	Yes
WPC2FD10B09C	SAMN15928374	SRR12538108	Pen	D10	51369	26185	26185	Yes
WPC2FD10B10C	SAMN15928376	SRR12538106	Pen	D10	58477	39206	39200	Yes
WPC2FD15B01C	SAMN15928377	SRR12538105	Pen	D15	45972	29829	29796	Yes
WPC2FD15B02C	SAMN15928378	SRR12538104	Pen	D15	47080	30542	30392	Yes
WPC2FD15B03C	SAMN15928380	SRR12538102	Pen	D15	85978	60409	60241	Yes
WPC2FD15B04C	SAMN15928381	SRR12538101	Pen	D15	80101	47501	47501	Yes
WPC2FD15B05C	SAMN15928383	SRR12538098	Pen	D15	34207	13367	13367	Yes
WPC2FD15B06C	SAMN15928385	SRR12538096	Pen	D15	55996	35786	35771	Yes
WPC2FD15B07C	SAMN15928387	SRR12538094	Pen	D15	71909	47545	47501	Yes
WPC2FD15B08C	SAMN15928389	SRR12538092	Pen	D15	67583	41854	41834	Yes
WPC2FD15B09C	SAMN15928391	SRR12538090	Pen	D15	34396	22854	22854	Yes
WPC2FD15B10C	SAMN15928392	SRR12538088	Pen	D15	66043	43484	43375	Yes
WPC2FD18B01C	SAMN15928393	SRR12538087	Pen	D18	46339	32242	32239	Yes
WPC2FD18B02C	SAMN15928395	SRR12538085	Pen	D18	24155	16412	16403	Yes
WPC2FD18B03C	SAMN15928397	SRR12538083	Pen	D18	47498	33544	33517	Yes
WPC2FD18B04C	SAMN15928399	SRR12538081	Pen	D18	47730	30584	30584	Yes
WPC2FD18B06C	SAMN15928402	SRR12538077	Pen	D18	46869	33009	33006	Yes
WPC2FD18B07C	SAMN15928404	SRR12538075	Pen	D18	75543	54182	54160	Yes
WPC2FD18B08C	SAMN15928406	SRR12538073	Pen	D18	52000	34903	34882	Yes
WPC2FD18B09C	SAMN15928408	SRR12538071	Pen	D18	58336	37238	37188	Yes
WPC2FD18B10C	SAMN15928410	SRR12538069	Pen	D18	73467	50904	50862	Yes
WPC2FD22B01C	SAMN15928412	SRR12538066	Pen	D22	24658	14509	14509	Yes
WPC2FD22B02C	SAMN15928414	SRR12538064	Pen	D22	81770	47912	47895	Yes
WPC2FD22B03C	SAMN15928416	SRR12538062	Pen	D22	85427	59414	59254	Yes
WPC2FD22B04C	SAMN15928418	SRR12538060	Pen	D22	66500	40790	40784	Yes
WPC2FD22B05C	SAMN15928420	SRR12538058	Pen	D22	48719	34339	34339	Yes
WPC2FD22B06C	SAMN15928422	SRR12538055	Pen	D22	49231	33708	33704	Yes
WPC2FD22B07C	SAMN15928424	SRR12538053	Pen	D22	77780	54383	54292	Yes
WPC2FD22B08C	SAMN15928426	SRR12538051	Pen	D22	54805	39015	38997	Yes
WPC2FD22B09C	SAMN15928428	SRR12538049	Pen	D22	51749	36358	36355	Yes
WPC2FD22B10C	SAMN15928429	SRR12538048	Pen	D22	53063	36431	36418	Yes
WPC2FD29B01C	SAMN15928431	SRR12538046	Pen	D29	57817	40341	40341	Yes
WPC2FD29B02C	SAMN15928433	SRR12538270	Pen	D29	61068	44123	44117	Yes
WPC2FD29B03C	SAMN15928435	SRR12538268	Pen	D29	71478	50561	50553	Yes
WPC2FD29B04C	SAMN15928436	SRR12538267	Pen	D29	45126	29432	29405	Yes
WPC2FD29B05C	SAMN15928437	SRR12538266	Pen	D29	45526	27916	27907	Yes
WPC2FD29B06C	SAMN15928439	SRR12538264	Pen	D29	64332	36291	36257	Yes
WPC2FD29B07C	SAMN15928441	SRR12538262	Pen	D29	80138	46216	46207	Yes
WPC2FD29B08C	SAMN15928442	SRR12538260	Pen	D29	85116	50270	50262	Yes
WPC2FD29B10C	SAMN15928445	SRR12538257	Pen	D29	34411	17334	17334	Yes
WPC2FHBD01B02C	SAMN15928446	SRR12538256	Hatch Brood-to-Pen	D01	38427	24459	24457	Yes
WPC2FHBD01B03C	SAMN15928447	SRR12538255	Hatch Brood-to-Pen	D01	27259	19416	19416	Yes
WPC2FHBD01B05C	SAMN15928448	SRR12538254	Hatch Brood-to-Pen	D01	32586	16721	16721	Yes
WPC2FHBD01B06C	SAMN15928449	SRR12538253	Hatch Brood-to-Pen	D01	29214	17363	17357	Yes
WPC2FHBD01B10C	SAMN15928450	SRR12538252	Hatch Brood-to-Pen	D01	26504	16098	16098	Yes
WPC2FHBD04B01C	SAMN15928451	SRR12538251	Hatch Brood-to-Pen	D04	68440	41665	41655	Yes
WPC2FHBD04B02C	SAMN15928452	SRR12538249	Hatch Brood-to-Pen	D04	56622	37421	37418	Yes
WPC2FHBD04B03C	SAMN15928453	SRR12538248	Hatch Brood-to-Pen	D04	23724	14317	14317	Yes
WPC2FHBD04B04C	SAMN15928454	SRR12538247	Hatch Brood-to-Pen	D04	27231	15459	15459	Yes
WPC2FHBD04B05C	SAMN15928455	SRR12538246	Hatch Brood-to-Pen	D04	47657	27733	27723	Yes
WPC2FHBD04B06C	SAMN15928456	SRR12538245	Hatch Brood-to-Pen	D04	54086	24010	24001	Yes
WPC2FHBD04B08C	SAMN15928457	SRR12538244	Hatch Brood-to-Pen	D04	27758	17152	17152	Yes
WPC2FHBD04B09C	SAMN15928458	SRR12538243	Hatch Brood-to-Pen	D04	29127	17492	17492	Yes
WPC2FHBD04B10C	SAMN15928459	SRR12538242	Hatch Brood-to-Pen	D04	34135	21285	21285	Yes
WPC2FHBD08B01C	SAMN15928460	SRR12538241	Hatch Brood-to-Pen	D08	43685	30976	30972	Yes
WPC2FHBD08B02C	SAMN15928461	SRR12538240	Hatch Brood-to-Pen	D08	115217	62647	62616	Yes
WPC2FHBD08B03C	SAMN15928462	SRR12538238	Hatch Brood-to-Pen	D08	30743	17225	16808	Yes
WPC2FHBD08B04C	SAMN15928464	SRR12538236	Hatch Brood-to-Pen	D08	71379	46012	46003	Yes
WPC2FHBD08B05C	SAMN15928466	SRR12538234	Hatch Brood-to-Pen	D08	78626	48718	48718	Yes
WPC2FHBD08B06C	SAMN15928467	SRR12538233	Hatch Brood-to-Pen	D08	84337	50464	50409	Yes
WPC2FHBD08B07C	SAMN15928469	SRR12538231	Hatch Brood-to-Pen	D08	54558	34209	34199	Yes
WPC2FHBD08B08C	SAMN15928470	SRR12538230	Hatch Brood-to-Pen	D08	79547	55295	55253	Yes
WPC2FHBD08B09C	SAMN15928471	SRR12538229	Hatch Brood-to-Pen	D08	79813	47951	47943	Yes
WPC2FHBD08B10C	SAMN15928472	SRR12538227	Hatch Brood-to-Pen	D08	71447	38463	38429	Yes
WPC2FHBD10B01C	SAMN15928474	SRR12538225	Hatch Brood-to-Pen	D10	74883	51522	51484	Yes
WPC2FHBD10B02C	SAMN15928475	SRR12538224	Hatch Brood-to-Pen	D10	75879	51189	51157	Yes
WPC2FHBD10B04C	SAMN15928478	SRR12538221	Hatch Brood-to-Pen	D10	57056	38372	38372	Yes
WPC2FHBD10B05C	SAMN15928480	SRR12538219	Hatch Brood-to-Pen	D10	81957	51451	51169	Yes
WPC2FHBD10B06C	SAMN15928482	SRR12538216	Hatch Brood-to-Pen	D10	67222	46186	46186	Yes
WPC2FHBD10B07C	SAMN15928484	SRR12538214	Hatch Brood-to-Pen	D10	65408	38142	38134	Yes
WPC2FHBD10B08C	SAMN15928486	SRR12538212	Hatch Brood-to-Pen	D10	86485	50180	50117	Yes
WPC2FHBD10B09C	SAMN15928487	SRR12538211	Hatch Brood-to-Pen	D10	53110	35907	35880	Yes
WPC2FHBD10B10C	SAMN15928489	SRR12538209	Hatch Brood-to-Pen	D10	91075	59640	59533	Yes
WPC2FHBD15B01C	SAMN15928491	SRR12538207	Hatch Brood-to-Pen	D15	65714	42473	42373	Yes
WPC2FHBD15B02C	SAMN15928493	SRR12538204	Hatch Brood-to-Pen	D15	38123	21902	21902	Yes
WPC2FHBD15B03C	SAMN15928494	SRR12538203	Hatch Brood-to-Pen	D15	40312	24436	24436	Yes
WPC2FHBD15B04C	SAMN15928496	SRR12538201	Hatch Brood-to-Pen	D15	65183	42681	42599	Yes
WPC2FHBD15B05C	SAMN15928497	SRR12538200	Hatch Brood-to-Pen	D15	70233	40234	40233	Yes
WPC2FHBD15B06C	SAMN15928499	SRR12538198	Hatch Brood-to-Pen	D15	38889	21779	21779	Yes
WPC2FHBD15B07C	SAMN15928501	SRR12538196	Hatch Brood-to-Pen	D15	57664	39296	39264	Yes
WPC2FHBD15B08C	SAMN15928503	SRR12538193	Hatch Brood-to-Pen	D15	68456	48858	48851	Yes
WPC2FHBD15B09C	SAMN15928504	SRR12538192	Hatch Brood-to-Pen	D15	56176	39368	39304	Yes
WPC2FHBD15B10C	SAMN15928506	SRR12538190	Hatch Brood-to-Pen	D15	54946	33402	33345	Yes
WPC2FHBD18B01C	SAMN15928507	SRR12538189	Hatch Brood-to-Pen	D18	66963	49225	49162	Yes
WPC2FHBD18B02C	SAMN15928509	SRR12538187	Hatch Brood-to-Pen	D18	49743	28215	28215	Yes
WPC2FHBD18B03C	SAMN15928511	SRR12538185	Hatch Brood-to-Pen	D18	64617	47185	47161	Yes
WPC2FHBD18B04C	SAMN15928513	SRR12538182	Hatch Brood-to-Pen	D18	75782	55326	55200	Yes
WPC2FHBD18B05C	SAMN15928515	SRR12538180	Hatch Brood-to-Pen	D18	86933	62404	62204	Yes
WPC2FHBD18B06C	SAMN15928517	SRR12538178	Hatch Brood-to-Pen	D18	69633	48454	48431	Yes
WPC2FHBD18B07C	SAMN15928519	SRR12538176	Hatch Brood-to-Pen	D18	22115	14677	14677	Yes
WPC2FHBD18B08C	SAMN15928521	SRR12538174	Hatch Brood-to-Pen	D18	40077	27239	27231	Yes
WPC2FHBD18B09C	SAMN15928523	SRR12538171	Hatch Brood-to-Pen	D18	60615	42359	42335	Yes
WPC2FHBD18B10C	SAMN15928525	SRR12538169	Hatch Brood-to-Pen	D18	61323	42207	42123	Yes
WPC2FHBD22B01C	SAMN15928527	SRR12538167	Hatch Brood-to-Pen	D22	62649	42751	42710	Yes
WPC2FHBD22B02C	SAMN15928529	SRR12538165	Hatch Brood-to-Pen	D22	45216	30816	30809	Yes
WPC2FHBD22B03C	SAMN15928531	SRR12538163	Hatch Brood-to-Pen	D22	43779	29805	29785	Yes
WPC2FHBD22B04C	SAMN15928533	SRR12538159	Hatch Brood-to-Pen	D22	46462	29037	29036	Yes
WPC2FHBD22B05C	SAMN15928535	SRR12538157	Hatch Brood-to-Pen	D22	65827	45810	45783	Yes
WPC2FHBD22B06C	SAMN15928537	SRR12538155	Hatch Brood-to-Pen	D22	47548	32800	32797	Yes
WPC2FHBD22B07C	SAMN15928539	SRR12538153	Hatch Brood-to-Pen	D22	69823	42059	42042	Yes
WPC2FHBD22B08C	SAMN15928540	SRR12538152	Hatch Brood-to-Pen	D22	62450	43210	43206	Yes
WPC2FHBD22B09C	SAMN15928542	SRR12538149	Hatch Brood-to-Pen	D22	65934	47030	47001	Yes
WPC2FHBD22B10C	SAMN15928544	SRR12538147	Hatch Brood-to-Pen	D22	66644	39770	39765	Yes
WPC2FHBD29B01C	SAMN15928545	SRR12538146	Hatch Brood-to-Pen	D29	66463	34919	34902	Yes
WPC2FHBD29B02C	SAMN15928546	SRR12538145	Hatch Brood-to-Pen	D29	73212	41551	41538	Yes
WPC2FHBD29B03C	SAMN15928548	SRR12538143	Hatch Brood-to-Pen	D29	68917	41426	41376	Yes
WPC2FHBD29B04C	SAMN15928550	SRR12538141	Hatch Brood-to-Pen	D29	63451	35994	35967	Yes
WPC2FHBD29B05C	SAMN15928551	SRR12538140	Hatch Brood-to-Pen	D29	84470	50180	50124	Yes
WPC2FHBD29B06C	SAMN15928553	SRR12538137	Hatch Brood-to-Pen	D29	76717	43716	43699	Yes
WPC2FHBD29B07C	SAMN15928555	SRR12538135	Hatch Brood-to-Pen	D29	34641	23387	23383	Yes
WPC2FHBD29B08C	SAMN15928556	SRR12538134	Hatch Brood-to-Pen	D29	39612	19044	19040	Yes
WPC2FHBD29B09C	SAMN15928558	SRR12538132	Hatch Brood-to-Pen	D29	35726	19670	19670	Yes
WPC2FHBD29B10C	SAMN15928559	SRR12538131	Hatch Brood-to-Pen	D29	34386	19580	19580	Yes
WPC2FD01B01C	#N/A	#N/A	Pen	D01	190	13	13	No
WPC2FD01B02C	#N/A	#N/A	Pen	D01	1563	112	112	No
WPC2FD01B03C	#N/A	#N/A	Pen	D01	4482	1209	1209	No
WPC2FD01B05C	#N/A	#N/A	Pen	D01	719	53	53	No
WPC2FD01B06C	SAMN15928334	SRR12538162	Pen	D01	8279	4409	4409	No
WPC2FD01B08C	#N/A	#N/A	Pen	D01	1256	222	222	No
WPC2FD01B09C	#N/A	#N/A	Pen	D01	1269	417	417	No
WPC2FD01B10C	#N/A	#N/A	Pen	D01	1898	4	4	No
WPC2FD04B01C	SAMN15928336	SRR12538111	Pen	D04	12922	8096	8096	No
WPC2FD04B05C	SAMN15928340	SRR12538067	Pen	D04	14845	9533	9533	No
WPC2FD04B09C	SAMN15928347	SRR12538217	Pen	D04	13941	9835	9835	No
WPC2FD08B05C	SAMN15928355	SRR12538129	Pen	D08	14486	7906	7906	No
WPC2FD18B05C	SAMN15928401	SRR12538079	Pen	D18	5709	3949	3947	No
WPC2FD29B09C	SAMN15928444	SRR12538258	Pen	D29	12785	7006	7006	No
WPC2FHBD01B01C	#N/A	#N/A	Hatch Brood-to-Pen	D01	3461	76	76	No
WPC2FHBD01B04C	#N/A	#N/A	Hatch Brood-to-Pen	D01	1374	98	98	No
WPC2FHBD01B07C	#N/A	#N/A	Hatch Brood-to-Pen	D01	2083	1024	1024	No
WPC2FHBD01B08C	#N/A	#N/A	Hatch Brood-to-Pen	D01	1342	339	339	No
WPC2FHBD01B09C	#N/A	#N/A	Hatch Brood-to-Pen	D01	2993	42	42	No
WPC2FHBD04B07C	#N/A	#N/A	Hatch Brood-to-Pen	D04	874	115	115	No
WPC2FHBD10B03C	#N/A	#N/A	Hatch Brood-to-Pen	D10	295	23	23	No

## Sheet: Table S2
Table S2. Wilcoxon rank sum tests of difference in alpha diversity metrics between pen and hatch brood-to-pen samples over collection days.
Collection Day	ASV Richness			Shannon Diversity Index
	W	P-value	Adjusted P-value1	W	P-value	Adjusted P-value1
D01	3	0.571	0.742857	1	0.19	0.38
D04	5	0.00588	0.02352	9	0.0164	0.0656
D08	4	0.000934	0.007472	6	0.00065	0.0052
D10	21	0.0546	0.1456	32	0.315	0.504
D15	43.5	0.65	0.742857	57	0.631	0.661
D18	56.5	0.369	0.5904	52	0.604	0.661
D22	29	0.121	0.242	26	0.0753	0.2008
D29	45	1	1	51	0.661	0.661
1 P-values adjusted for multiple testing using the Benjamini-Hochberg procedure. Values considered statistically significant (alpha = 0.05) are bolded and italicized.

## Sheet: Table S3
Table S3. Summary of coefficients from zero-inflated Gaussian mixture models to identify differentially abundant genera between pen and hatch brood-to-pen samples across collection days.
Genus	Collection Day	Coefficient	P-value	Adjusted P-value1
Anaerotruncus	D01	1.51097	0.245536	0.789225
Butyricicoccus	D01	0.855686	0.570207	0.789225
Clostridium_sensu_stricto_1	D01	-0.521175	0.64995	0.789225
Enterococcus	D01	0.924082	0.530525	0.789225
Erysipelatoclostridium	D01	0.789789	0.599243	0.789225
Escherichia/Shigella	D01	0.715354	0.630411	0.789225
Lactobacillus2	D01	0.700574	0.64163	0.789225
Pediococcus	D01	1.62473	0.288942	0.789225
Pseudoflavonifractor	D01	1.03415	0.494162	0.789225
Ruminiclostridium_5	D01	1.94751	0.222646	0.789225
Sellimonas	D01	1.50976	0.321795	0.789225
Unknown Lachnospiraceae	D01	2.00511	0.193269	0.789225
Butyricicoccus	D04	6.21991	0.000725643	0.00236703
Clostridium_sensu_stricto_1	D04	-0.943211	0.268319	0.368939
Enterococcus	D04	-1.58883	0.0116474	0.0202297
Erysipelatoclostridium	D04	3.22341	0.0104141	0.0190924
Escherichia/Shigella	D04	-0.51557	0.643441	0.707785
Flavonifractor	D04	-0.397482	0.727347	0.774273
Lachnoclostridium	D04	-0.602619	0.499532	0.634021
Lactobacillus2	D04	5.67062	0.0090727	0.0176117
Pseudoflavonifractor	D04	7.67184	0.00116266	0.00319731
Ruminiclostridium_5	D04	1.36349	0.404492	0.533929
Sellimonas	D04	0.412014	0.630513	0.707785
Tyzzerella_3	D04	-1.01171	0.540811	0.660991
Unknown Enterobacteriaceae	D04	0.0270371	0.97816	0.97816
Unknown Lachnospiraceae	D04	-0.353172	0.605837	0.707785
Unknown Ruminococcaceae	D04	5.19727	0.00380292	0.00836643
Anaerotruncus	D08	7.13559	4.10321e-05	0.000117625
Butyricicoccus	D08	0.251586	0.855887	0.876266
Caproiciproducens	D08	6.53364	2.75105e-05	9.48097e-05
Coprococcus_1	D08	6.95338	4.53154e-06	2.78366e-05
Eisenbergiella	D08	9.36899	7.63736e-05	0.000182448
Enterococcus	D08	-3.72512	8.5758e-06	4.09733e-05
Erysipelatoclostridium	D08	0.685406	0.58377	0.643644
Escherichia/Shigella	D08	-2.60109	0.00471261	0.00653685
Flavonifractor	D08	2.74168	0.00280049	0.00415245
Lachnoclostridium	D08	-0.196144	0.736861	0.772805
Lachnospiraceae_UCG-010	D08	-4.25604	0.0012562	0.00207757
Lactobacillus2	D08	-3.25075	0.0255918	0.0305679
Oscillibacter	D08	9.36007	3.45668e-06	2.47729e-05
Pseudoflavonifractor	D08	8.68401	1.00093e-06	1.07599e-05
Ruminiclostridium_5	D08	1.09449	0.405338	0.458672
Ruminiclostridium_9	D08	9.63565	2.2675e-08	6.64538e-07
Sellimonas	D08	0.32664	0.657867	0.707207
Senegalimassilia	D08	6.76761	3.07209e-06	2.47729e-05
Tyzzerella_3	D08	-3.26846	0.0075135	0.00979032
Unknown Lachnospiraceae	D08	2.45637	0.00561392	0.0075437
Anaerostipes	D10	0.20286	0.84994	0.866939
Anaerotruncus	D10	3.24344	0.0296052	0.0419407
Butyricicoccus	D10	-2.14901	0.0846211	0.108878
Candidatus Savagella	D10	5.21473	0.000638863	0.00191659
Caproiciproducens	D10	5.86942	5.99232e-05	0.000611217
Eisenbergiella	D10	5.94669	0.00397527	0.00675795
Enterococcus	D10	-4.36238	2.41647e-05	0.00038928
Erysipelatoclostridium	D10	-0.141707	0.904647	0.904647
Escherichia/Shigella	D10	-3.09287	0.00158822	0.00337496
Flavonifractor	D10	0.334952	0.786007	0.818089
Intestinimonas	D10	5.36439	0.00271612	0.00513045
Lachnoclostridium	D10	-0.491952	0.579378	0.615589
Lachnospiraceae_UCG-010	D10	-1.6035	0.180367	0.22436
Lactobacillus2	D10	-1.8038	0.0403963	0.0556814
Oscillibacter	D10	1.28221	0.302946	0.367863
Pseudoflavonifractor	D10	6.97076	0.000407144	0.00148317
Ruminiclostridium_5	D10	0.847184	0.523722	0.568294
Ruminiclostridium_9	D10	7.67059	3.05318e-05	0.00038928
Sellimonas	D10	-1.5843	0.0763394	0.102455
Senegalimassilia	D10	5.69272	0.00132843	0.00294566
Subdoligranulum	D10	6.13906	0.00127599	0.00294566
Tyzzerella	D10	5.53936	0.000748671	0.00212123
Tyzzerella_3	D10	-3.43676	0.0175386	0.0263079
Unknown Lachnospiraceae	D10	0.803497	0.486955	0.539884
Unknown Ruminococcaceae	D10	6.93773	7.88009e-05	0.000669808
Alistipes	D15	2.69648	0.0542223	0.224635
Anaeroplasma	D15	-4.09001	0.0017657	0.01463
Anaerotruncus	D15	-0.404734	0.493326	0.763339
Bifidobacterium	D15	0.923159	0.518214	0.763339
Blautia	D15	0.0884351	0.915361	0.948052
Butyricicoccus	D15	0.348151	0.701004	0.763339
Caproiciproducens	D15	-0.313274	0.628093	0.763339
Coprococcus_1	D15	-0.808579	0.285353	0.659799
Eisenbergiella	D15	-2.39331	0.00154788	0.01463
Erysipelatoclostridium	D15	0.348045	0.681834	0.763339
Escherichia/Shigella	D15	0.60307	0.622143	0.763339
Flavonifractor	D15	0.649042	0.54147	0.763339
Intestinimonas	D15	1.0023	0.33737	0.724721
Lachnoclostridium	D15	0.230455	0.674224	0.763339
Lachnospiraceae_NC2004_group	D15	-0.516384	0.543001	0.763339
Lachnospiraceae_UCG-010	D15	1.8977	0.0538398	0.224635
Lactobacillus2	D15	2.04439	0.0735547	0.257473
Oscillibacter	D15	0.579312	0.443677	0.756862
Pseudoflavonifractor	D15	-0.455223	0.427492	0.753327
Ruminiclostridium_5	D15	-0.30083	0.624544	0.763339
Ruminiclostridium_9	D15	-1.30768	0.066006	0.255223
Ruminococcaceae_UCG-013	D15	0.696608	0.295772	0.659799
Ruminococcaceae_UCG-014	D15	-0.100057	0.934548	0.950944
Sellimonas	D15	-0.341213	0.622127	0.763339
Senegalimassilia	D15	-0.00854868	0.986833	0.986833
Shuttleworthia	D15	-0.782092	0.208976	0.526983
Subdoligranulum	D15	-0.548869	0.357772	0.728551
Tyzzerella	D15	-0.297474	0.628873	0.763339
Unknown Clostridiales_vadinBB60_group	D15	-0.760032	0.383484	0.741403
Unknown Lachnospiraceae	D15	-0.564741	0.364276	0.728551
Unknown Mollicutes_RF10	D15	1.17947	0.142169	0.37481
Unknown Ruminococcaceae	D15	0.28449	0.699076	0.763339
Alistipes	D18	-2.28088	0.10679	0.337231
Anaerotruncus	D18	-0.778071	0.175835	0.390744
Bacteroides	D18	1.42664	0.159684	0.379777
Bifidobacterium	D18	1.91891	0.133037	0.379777
Blautia	D18	0.308087	0.787922	0.905393
Butyricicoccus	D18	1.90838	0.0114465	0.0763097
Caproiciproducens	D18	0.245076	0.799763	0.905393
Erysipelatoclostridium	D18	2.0554	0.0191729	0.115037
Escherichia/Shigella	D18	1.3952	0.213955	0.442665
Faecalibacterium	D18	-1.73356	0.143356	0.379777
Flavonifractor	D18	0.533871	0.502464	0.702591
Intestinimonas	D18	1.7337	0.0393573	0.168674
Lachnoclostridium	D18	0.817752	0.402502	0.645234
Lachnospiraceae_NC2004_group	D18	0.232076	0.773435	0.905393
Lachnospiraceae_UCG-010	D18	-1.53538	0.0312592	0.156296
Lactobacillus2	D18	-1.17581	0.255594	0.482705
Oscillibacter	D18	-0.479906	0.598047	0.755529
Pseudoflavonifractor	D18	-1.34645	0.0612551	0.22146
Ruminiclostridium_5	D18	-0.437381	0.474393	0.702591
Ruminiclostridium_9	D18	-0.541117	0.502535	0.702591
Ruminococcaceae_UCG-013	D18	0.0753252	0.901109	0.964149
Ruminococcaceae_UCG-014	D18	1.54461	0.183437	0.39308
Sellimonas	D18	-0.395334	0.69656	0.852931
Senegalimassilia	D18	-0.760546	0.391053	0.645234
Shuttleworthia	D18	-0.511299	0.517466	0.702591
Subdoligranulum	D18	0.0586817	0.935204	0.964149
Tyzzerella	D18	-1.28859	0.062747	0.22146
Tyzzerella_3	D18	3.60268	0.000435405	0.0130622
Unknown Clostridiales	D18	-0.605442	0.526943	0.702591
Unknown Clostridiales_vadinBB60_group	D18	-1.12629	0.160893	0.379777
Unknown Lachnospiraceae	D18	1.5263	0.0258221	0.140848
Unknown Mollicutes_RF10	D18	-0.653954	0.604424	0.755529
Unknown Ruminococcaceae	D18	0.363016	0.524454	0.702591
Alistipes	D22	0.737419	0.275628	0.693244
Anaeroplasma	D22	-0.0594753	0.938734	0.96718
Anaerotruncus	D22	0.827203	0.211256	0.552515
Bacteroides	D22	-0.28664	0.685551	0.846977
Bifidobacterium	D22	0.618254	0.419702	0.771344
Blautia	D22	0.52134	0.463327	0.807852
Butyricicoccus	D22	0.540631	0.413765	0.771344
Caproiciproducens	D22	-0.268318	0.725207	0.846977
Coprococcus_1	D22	0.422879	0.542148	0.846977
Eisenbergiella	D22	0.980811	0.176707	0.50067
Erysipelatoclostridium	D22	-1.05036	0.112547	0.399582
Escherichia/Shigella	D22	-0.737741	0.334055	0.738814
Faecalibacterium	D22	-1.43098	0.0412679	0.200444
Flavonifractor	D22	1.03604	0.117524	0.399582
Intestinimonas	D22	-0.125022	0.856397	0.939274
Lachnoclostridium	D22	-0.473819	0.512668	0.830035
Lachnospiraceae_NC2004_group	D22	0.476098	0.492512	0.82687
Lachnospiraceae_UCG-010	D22	0.258717	0.708632	0.846977
Lactobacillus2	D22	0.0165212	0.98007	0.98007
Oscillibacter	D22	1.41425	0.0327523	0.17132
Pseudoflavonifractor	D22	-0.363944	0.582146	0.846977
Ruminiclostridium_5	D22	0.598912	0.365284	0.738814
Ruminiclostridium_9	D22	0.597235	0.366627	0.738814
Ruminococcaceae_UCG-005	D22	0.406482	0.595833	0.846977
Ruminococcaceae_UCG-013	D22	1.2446	0.0890713	0.33856
Ruminococcaceae_UCG-014	D22	1.25717	0.05762	0.261211
Sellimonas	D22	0.70669	0.285454	0.693244
Senegalimassilia	D22	0.0196081	0.97804	0.98007
Shuttleworthia	D22	1.27878	0.0896189	0.33856
Subdoligranulum	D22	-0.0874925	0.894752	0.965764
Tyzzerella	D22	-0.295045	0.655526	0.846977
Tyzzerella_3	D22	-0.32765	0.660091	0.846977
Unknown Clostridiales	D22	0.346936	0.667116	0.846977
Unknown Clostridiales_vadinBB60_group	D22	0.326374	0.629332	0.846977
Unknown Lachnospiraceae	D22	0.0599463	0.927776	0.96718
Unknown Mollicutes_RF10	D22	0.291945	0.665909	0.846977
Unknown Rhodospirillaceae	D22	0.594441	0.433276	0.775336
Unknown Ruminococcaceae	D22	0.256243	0.698432	0.846977
Alistipes	D29	0.493753	0.612091	0.777048
Anaeroplasma	D29	0.150948	0.914596	0.93937
Anaerotruncus	D29	0.381468	0.532705	0.714436
Bacteroides	D29	-1.34525	0.253524	0.432501
Barnesiella	D29	-0.998022	0.366623	0.571249
Bifidobacterium	D29	1.80803	0.126839	0.300327
Blautia	D29	0.830847	0.283962	0.464035
Butyricicoccus	D29	0.271261	0.735611	0.8606
Coprococcus_1	D29	0.071627	0.900568	0.93937
Eisenbergiella	D29	-0.978873	0.0562825	0.188547
Erysipelatoclostridium	D29	1.18471	0.189885	0.353397
Escherichia/Shigella	D29	-0.00594228	0.996835	0.996835
Faecalibacterium	D29	-0.797938	0.187508	0.353397
Flavonifractor	D29	1.23954	0.0439951	0.16376
Intestinimonas	D29	-0.20776	0.61468	0.777048
Lachnoclostridium	D29	1.67732	0.0553283	0.188547
Lachnospiraceae_NC2004_group	D29	0.912317	0.208728	0.377967
Lachnospiraceae_UCG-010	D29	-1.08341	0.103283	0.27765
Lactobacillus2	D29	1.06963	0.379183	0.577393
Oscillibacter	D29	1.02799	0.100838	0.27765
Pseudoflavonifractor	D29	-0.0980747	0.905958	0.93937
Ruminiclostridium_5	D29	0.258262	0.689957	0.856058
Ruminiclostridium_9	D29	0.310843	0.530528	0.714436
Ruminococcaceae_UCG-013	D29	0.21122	0.761194	0.864407
Ruminococcaceae_UCG-014	D29	1.08744	0.0925524	0.27765
Sellimonas	D29	1.26526	0.0301799	0.126378
Senegalimassilia	D29	1.49805	0.00963879	0.0538166
Shuttleworthia	D29	1.63122	0.0402212	0.158519
Subdoligranulum	D29	-0.436574	0.471683	0.702284
Tyzzerella	D29	0.672787	0.121597	0.300327
Tyzzerella_3	D29	-0.106845	0.868722	0.93878
Unknown Clostridiales	D29	-0.22109	0.740393	0.8606
Unknown Clostridiales_vadinBB60_group	D29	-0.192924	0.744997	0.8606
Unknown Lachnospiraceae	D29	0.334813	0.611125	0.777048
Unknown Mollicutes_RF10	D29	-0.137733	0.815634	0.910791
Unknown Ruminococcaceae	D29	0.389553	0.533161	0.714436
1 P-values adjusted for multiple testing using the Benjamini-Hochberg procedure.
Values considered statistically significant (alpha = 0.05) are bolded and italicized.
2 The genus Lactobacillus includes all ASVs classified as Lactobacillus according to the SILVA rRNA database (v128).
Note that a reclassification of Lactobacillus into 25 novel genera was recently proposed by Zheng et al. 2020 (Int J Syst Evol Microbiol 70: 2782-2858).

## Sheet: Table S4
Table S4. Summary of coefficients from zero-inflated Gaussian mixture models to identify differentially abundant lactobacilli species between pen and hatch brood-to-pen samples across collection days.
Lactobacillus Species1	Collection Day	Coefficient	P-value	Adjusted P-value2
Lactobacillus johnsonii/gasseri/taiwanensis	D01	0.700574	0.64163	0.789225
Lactobacillus johnsonii/gasseri/taiwanensis	D04	5.61006	0.0109121	0.0206756
Lactobacillus acidophilus/crispatus/gallinarum	D08	-5.29043	0.000719445	0.00141568
Lactobacillus johnsonii/gasseri/taiwanensis	D08	-2.02612	0.0630218	0.0739295
Ligilactobacillus [Lactobacillus] salivarius	D08	9.08546	6.33622e-05	0.000203426
Lactobacillus acidophilus/crispatus/gallinarum	D10	-3.41313	0.00591007	0.0100904
Lactobacillus johnsonii/gasseri/taiwanensis	D10	-2.49631	0.0247013	0.0339038
Limosilactobacillus [Lactobacillus] reuteri	D10	1.05852	0.321891	0.37554
Ligilactobacillus [Lactobacillus] salivarius	D10	4.80396	0.00157694	0.00356083
Limosilactobacillus [Lactobacillus] vaginalis/reuteri	D10	1.80829	0.136609	0.173866
Ligilactobacillus [Lactobacillus] aviarius	D15	3.09578	0.00349161	0.0202015
Lactobacillus johnsonii/gasseri/taiwanensis	D15	0.950396	0.524428	0.716807
Limosilactobacillus [Lactobacillus] reuteri	D15	-0.719617	0.430248	0.633638
Ligilactobacillus [Lactobacillus] salivarius	D15	0.199068	0.904731	0.91604
Ligilactobacillus [Lactobacillus] aviarius	D18	-1.3937	0.0630924	0.19413
Lactobacillus johnsonii/gasseri/taiwanensis	D18	-2.01531	0.0177683	0.0868171
Limosilactobacillus [Lactobacillus] reuteri	D18	-1.36974	0.11136	0.2784
Ligilactobacillus [Lactobacillus] salivarius	D18	-0.107716	0.897551	0.908912
Ligilactobacillus [Lactobacillus] aviarius	D22	1.41361	0.0309898	0.131707
Lactobacillus johnsonii/gasseri/taiwanensis	D22	0.518135	0.534067	0.744192
Lactobacillus acidophilus/crispatus/gallinarum	D29	0.836606	0.338633	0.568648
Ligilactobacillus [Lactobacillus] aviarius	D29	0.386129	0.574293	0.772675
Lactobacillus johnsonii/gasseri/taiwanensis	D29	1.28654	0.156778	0.323262
Limosilactobacillus [Lactobacillus] reuteri	D29	1.78771	0.0516385	0.136427
Ligilactobacillus [Lactobacillus] salivarius	D29	1.83704	0.0209497	0.081066
1 The genus Lactobacillus includes all ASVs classified as Lactobacillus according to the SILVA rRNA database (v128).
Note that a reclassification of Lactobacillus into 25 novel genera was recently proposed by Zheng et al. 2020 (Int J Syst Evol Microbiol 70: 2782-2858).
Traditional nomenclature is included in brackets where applicable.
2 P-values adjusted for multiple testing using the Benjamini-Hochberg procedure.
Values considered statistically significant (alpha = 0.05) are bolded and italicized.
